# Supplementary material for: Combining Metabolomics and Machine Learning to Identify Diagnostic and Prognostic Biomarkers in Patients with Non-Small Cell Lung Cancer Pre- and Post-Radiation Therapy
Source: Biomolecules. 2024 Jul 24;14(8):898. doi: 10.3390/biom14080898 (PMC11353221; doi:10.3390/biom14080898)
Supplement: Supplementary file 1 [file biomolecules-14-00898-s001.zip]

Archive with 1 entries (1 files):
- biomolecules-3082466-supplementary.pdf
